# Supplementary material for: Minimally-destructive atmospheric ionisation mass spectrometry authenticates authorship of historical manuscripts
Source: Sci Rep. 2018 Jul 26;8:10944. doi: 10.1038/s41598-018-28810-2 (PMC6062563; doi:10.1038/s41598-018-28810-2)
Supplement: Supplementary file 2 — Supplementary Dataset 1 [file 41598_2018_28810_MOESM2_ESM.xlsx]

## Sheet: paper_v_paper
Supplementary Data 2 (excel file)
● List of significant peaks with a q-value of <0.05 that do not appear in more than 10% of the blanks.
● Peaks which are coloured red are those which appear most commonly in R. Burns work and blue most commonly in A. Smiths work.
● The column n_blank shows the amount of times a peak appears in the blanks.
Sheet 1; paper_v_paper: comparing significant peaks that only appear when areas of blank paper are sampled.
	Smith													Burns
mz	MSS1b	MSS2b	MSS3b	MSS4b	MSS5b	MSS5b1	MSS5b2	MSS5b3	MSS6b	MSS13b	MSS13b1	MSS13b2	MSS13b3	MSS10b	MSS11b	MSS11b1	MSS11b2	MSS11b3	MSS14b	MSS14b1	MSS14b2	MSS14b3	n_blank	pval	qval
163.039	2.62845	7.73119	8.33714		1.89038	1.34935		1.63537	6.57229	26.0257	4.72099	3.28934	5.98633										0	3.5e-06	0.000498826
207.065	2.92038	6.78665	4.31905			0.913519		0.974524	5.85235	15.6572	6.15838	3.76145	8.00438										0	6.72e-05	0.00839399
208.069	0.407336	0.899391	0.481608		0.268511				0.857276	2.024	0.970129	0.486661	1.04148										0	0.000474752	0.0263488
245.079	0.299315	0.993736	0.129451	1.12506		0.514333		0.666119	0.212556	0.78857	0.38541	0.270703	0.492299									0.473435	0	0.00026459	0.0188804
283.118	6.68686	13.8649	9.1957	2.58732	3.5277	1.81671		2.04293	13.4178	29.4214	12.3845	7.63794	15.9846										0	1.92e-08	9.61e-06
284.121	1.11699	2.2872	1.55106	0.453419	0.584529	0.30405		0.394732	1.87485	4.49612	1.8174	1.24479	2.38072										0	4.73e-08	1.57e-05
305.1		0.791349	0.436352	0.778772		0.473126		0.763799	0.641359	12.6142	3.42393	2.5842	6.64967										0	0.000128372	0.0116585
327.078	21.9634	52.3135	13.3295	15.4883	31.7805	9.11731	2.70026	10.0777	30.0043	16.5203	4.58259		4.52048						4.69011				0	2.72e-06	0.000452103
328.082	4.28838	9.32948	2.61674	2.95339	6.24696	1.7689	1.96162	2.00315	5.52934	3.27004	0.817791	0.412438	1.05885						1.07886				0	6.49e-09	6.48e-06
345.108	1.25794	2.82905	0.638903	0.748325	1.79609	0.479791		0.49702	1.53201	0.694115													0	0.000461382	0.027113
349.06	0.855263	1.17703	0.618466	2.14779	0.646901	0.916019	0.702945	1.27809	0.711159	1.95768	0.474965	0.303324	0.66698		0.371001				1.00631				0	2.1e-06	0.000420169

## Sheet: ink_v_ink
Sheet 2; ink_v_ink: comparing significant peaks that only appear when areas of text are sampled.
	Smith													Burns
mz	MSS1a	MSS2a	MSS3a	MSS4a	MSS5a	MSS5a1	MSS5a2	MSS5a3	MSS6a	MSS13a	MSS13a1	MSS13a2	MSS13a3	MSS10a	MSS11a	MSS11a1	MSS11a2	MSS11a3	MSS14a	MSS14a1	MSS14a2	MSS14a3	n_blank	pval	qval
483.076			0.28				0.23					0.08			0.56	0.23	0.35	0.45		0.43	0.45	0.46	0	0.002	0.046
377.209															0.3			0.32		0.16	0.33	0.18	0	0.001	0.034
364.964															0.5	0.36	0.57	0.88		0.76	0.9	0.76	1	3e-06	0.0006
350.064	0.2	0.17	2.35	1.19	0.6			0.37	0.47	0.57	0.31	0.3							0.13				0	0.0006	0.023
349.06	1.25	0.72	11.93	5.76	3.04		0.57	1.76	2.26	2.7	1.42	1.14	0.64						0.64				0	3e-06	0.0007
345.108	1.72	0.85	1.38	2.01	0.42	0.13			1.07	0.94		0.42	0.23										0	0.0001	0.007
344.105	9.33	4.44	6.46	9.44	1.57	0.87	0.6	1.37	5.45	4.53		1.42	1.24						0.92				0	3e-06	0.0006
328.179															0.85			0.76		0.72	0.62	0.82	0	0.001	0.034
328.082	6.44	2.91	4.53	6.82	1.32	0.68	0.45	0.81	3.41	4.35	1.11	1.22	0.88						0.89				0	1e-08	7e-06
327.078	33.09	15.08	23.79	36.15	6.32	2.7	1.88	4.33	17.51	22.43	4.89	6.11	4.58						4.06				0	6e-09	7e-06
305.128							0.62								2.14	0.62	1.1	1.37		1.38	1.41	1.64	1	9e-05	0.008
305.1	4.77	1.17	33.76	1.66	1.19				5.59	9.97	20.25	3.4	1.49										0	9e-05	0.008
291.084	0.54	0.3	4.56	0.34	1.18		0.48	0.57	1.36	1.64	2.81	0.58			0.47				0.41				0	0.001	0.035
284.121	5.31	5.99	3.07	0.81					1.93	11.46	8.57	2.95	3										0	0.0005	0.02
283.118	37.57	5.57	15.98	5.07	1.31				12.69	26.71	27.35	6.93	4.13										0	7e-05	0.006
276.039								0.14							0.84		0.17	0.38		0.17	0.16	0.18	0	0.001	0.036
273.029		0.24	1.76	0.54					0.37	0.71	0.45	0.47	0.45										0	0.002	0.047
272.065														0.55	0.36		1.67	0.4			0.45	0.46	1	0.0001	0.008
258.029															2.65	0.37	0.77	0.63		0.48	0.49	0.55	0	5e-06	0.0006
243.099															0.35		0.16	0.35		0.37		0.37	0	0.001	0.033
230.99																0.43	1.12	0.78		1.17	1.08	1.12	0	0.0001	0.007
224.053															4.6	0.58	1.09	0.77		0.32			0	0.001	0.036
208.069	1.86	0.31	0.89	0.27					0.61	1.75	1.57	0.43	0.4										0	0.0006	0.022
207.065	15.94	2.43	6.74	2.26					5.38	14.57	12.66	3.41	2.39										0	0.0004	0.02
202.071															8.66	1.05	1.56	0.37	0.4				0	0.002	0.042
130.526							0.65	0.4						0.16	0.58	0.54	1.17	1.06	0.31		0.71	0.93	1	0.0002	0.009
113.964	0.65													0.55	4	0.56	1.56	0.84	0.45		0.39		1	0.0002	0.011
90.9479	0.43													0.48	3.91	0.56	1.41	0.8	0.46				1	0.001	0.037

## Sheet: both_v_both
Sheet 3; both_v_both: significant peaks that appear when both sets of data from Sheets 1 & 2 are compared.
	Smith																										Burns
mz	MSS1a	MSS2a	MSS3a	MSS4a	MSS5a	MSS5a1	MSS5a2	MSS5a3	MSS6a	MSS13a	MSS13a1	MSS13a2	MSS13a3	MSS1b	MSS2b	MSS3b	MSS4b	MSS5b	MSS5b1	MSS5b2	MSS5b3	MSS6b	MSS13b	MSS13b1	MSS13b2	MSS13b3	MSS10a	MSS11a	MSS11a1	MSS11a2	MSS11a3	MSS14a	MSS14a1	MSS14a2	MSS14a3	MSS10b	MSS11b	MSS11b1	MSS11b2	MSS11b3	MSS14b	MSS14b1	MSS14b2	MSS14b3	n_blank	pval	qval
79.0181			2.49511			3.84691	7.91542	6.42647	4.17331				2.99						8.34873				3.62276				11.1331	9.0837	5.71823	5.95288	4.81298	6.52279	3.93006	4.0851	4.40922		5.37274			4.08714	4.67869	2.02172	3.77895	2.3852	1	0.000314	0.011445
109.065	2.33934	1.25183	1.50858	2.96199	0.811927									3.54597	2.7149	3.68621	2.81292					2.26763																							1	0.002229	0.045152
110.976						0.993708	2.2737																				0.388968	0.538227	1.30351	1.80858		0.654644	1.70545			0.642452					0.747477		1.09094		1	0.001894	0.039851
113.964	0.652711																										0.549078	3.99526	0.558725	1.55947	0.841815	0.451746		0.391044			0.357598								1	0.000747	0.020427
128.986						2.46113	7.11214	5.21438	1.0454										1.49442								0.490428		3.57487	3.5589	6.51881	1.01267	4.99858	5.03297	5.78438	1.43773			0.927389	0.556137	1.32598		2.14909	1.1378	1	0.00011	0.005834
141.114						1.55318																							1.09408		2.14559		1.76337	2.67135	2.04651					1.64354				3.03936	0	0.002151	0.044113
163.039	19.6546	4.90322		3.66945						14.0801	45.9493	8.65229	1.73012	2.62845	7.73119	8.33714		1.89038	1.34935		1.63537	6.57229	26.0257	4.72099	3.28934	5.98633						1.94352													0	3.84e-06	0.000371
164.042	1.80585	0.516383								1.56656	4.46682	0.731744			0.796505	0.809782						0.740874	2.7813	0.600252	0.394242	0.634254																			0	0.000523	0.016832
172.094							0.661575	0.493098		0.504012			0.289296						0.922552		0.38631		0.433877				1.03206	0.691398	0.503113	0.874682		0.59199			0.514103	0.353921	0.667057	0.279067	0.43301	0.484185	0.412209		0.497552		2	0.00209	0.04341
177.055	9.61241	16.5322	6.13468	9.89467	2.22025					3.7338			1.64355	5.70632	22.9235	4.38426	5.39537	4.92302			3.39071	5.80208				2.03158													0.670578						2	9.26e-05	0.005241
178.058	0.983751	2.00117	0.900875	1.29455	0.462834		0.221149	0.47373	0.426509		0.491789	0.333618		0.720994	2.68599	0.665914	0.590068	0.534168	0.2942		0.486744	0.752627											0.495224	0.635836	0.509954									0.392304	0	0.001237	0.028601
202.071																												8.6604	1.05335	1.56275	0.369383	0.404567					7.27622			0.678535	1.02325				0	0.000113	0.005785
202.144	0.324329	0.129764		0.46586					0.366016					0.527131	0.56902	0.394638	0.323	0.640071				0.614637																							2	0.002349	0.044821
204.123	0.306718	0.182181	0.745253	0.483601					0.460932					0.424129	0.340016	0.208425	0.374527	0.339664																											1	0.0023	0.04547
207.065	15.9355	2.4294	6.73803	2.25892					5.38046	14.5661	12.6609	3.41254	2.39308	2.92038	6.78665	4.31905			0.913519		0.974524	5.85234	15.6572	6.15838	3.76145	8.00438																			0	5.21e-08	7.12e-06
208.069	1.86346	0.311936	0.886084	0.269889					0.614382	1.74918	1.57219	0.428633	0.400454	0.407336	0.899391	0.481608		0.268511				0.857276	2.024	0.970129	0.486661	1.04148																			0	4.06e-07	4.44e-05
224.053																												4.59898	0.577453	1.09416	0.774985		0.317237				5.03736								0	0.001455	0.032266
224.1	1.20395	1.99005	0.845032	1.26749	0.360534						0.287906	0.290719			2.87163	0.099779			0.320512		0.476504			0.260715		0.261685																			0	0.000307	0.011442
230.99																													0.43146	1.12496	0.776578		1.16793	1.08373	1.11925									0.343589	0	0.000305	0.011645
236.909	0.586705	0.309621		0.416171			0.303652		0.650682					0.828297	0.517888	1.13324	0.622428	0.432879	0.196109			0.669322																							1	0.000476	0.01595
240.027																												15.9961	0.743273	2.2005	0.620847						10.126			0.215642	0.410318				0	0.000614	0.01832
243.099																												0.347722		0.156998	0.350487		0.369184		0.365587									0.092744	0	0.001283	0.028843
245.079	0.606379	1.48215	6.10942	1.89587	1.42748		0.499997	0.968323	0.950501	1.04096	0.886646	0.562263	0.339017	0.299315	0.993736	0.129451	1.12506		0.514333		0.666119	0.212556	0.78857	0.38541	0.270703	0.492299					0.431698	0.531034	0.790617	0.90995	0.76679									0.473435	0	8.39e-05	0.005294
253.12	0.240418	0.139061	0.919908	0.471308		0.370576	0.708463	0.759851	0.446411	0.46092	0.587168	0.474632				0.263184	0.452026		0.208071		0.359813		0.602773	0.44391		0.335441	0.153348	2.04223	0.856745	1.36152	1.51639	0.708075	1.40837	1.61216	1.73164	0.708765	1.41054	0.358865	0.580423	0.358927	0.600843		0.528894	1.01327	1	0.002305	0.045035
256.086																												0.695206	0.77522	0.896502	0.471365							0.464967	0.622362						0	0.001073	0.025882
257.042	0.195552		0.738692				0.481641	0.514107	0.341827		0.400017	0.443896			0.189162		0.417375				0.292549			0.364576				1.03442	0.576837	0.838932	1.14999	0.437158	1.12088	1.14633	1.20094	0.415355	0.696724	0.284946	0.483655		0.323525		0.392228	0.995798	2	0.00081	0.021444
258.029																												2.64638	0.36568	0.768093	0.625664		0.484454	0.487656	0.554936		3.08958								0	8.72e-05	0.005301
261.053	2.43279	3.29396	7.86554	2.4601	1.40394					0.932215	0.768707	0.398278		0.492562	2.99889	0.424402	1.5611	0.252097			0.514168	0.441149	1.18349					0.811469		0.152954				0.367353		0.281102									0	0.002363	0.044572
269.102	1.00076	0.240163							0.491589	1.2634	1.00412				0.492069	0.482703						0.68055	1.16519	0.476007	0.343046	0.65412																			0	0.000477	0.015654
272.065																									0.365183		0.551987	0.358208		1.66594	0.39691			0.445007	0.458695		0.66626						0.130743		1	0.00067	0.019289
273.029		0.240469	1.75524	0.53522					0.371313	0.711638	0.451961	0.469184	0.445634		0.383582	1.07142	0.386698	0.355357	0.22603		0.491286	0.581144																							0	2.41e-05	0.001981
276.039								0.143604																				0.836752		0.173022	0.383927		0.168753	0.157415	0.179597		0.898507								0	0.001795	0.038249
280.935		0.196985	0.551747	0.840306	0.59649		0.667788	0.614504	0.824641					0.423507		0.404839	1.08737																												1	0.002317	0.044724
282.905	0.47045	0.69241							0.798442					0.804921	0.9097	0.829074	0.375431	0.924711	1.2799			3.62275																							2	0.002385	0.044469
283.118	37.5719	5.57029	15.979	5.06548	1.30919				12.6854	26.708	27.3472	6.92522	4.13174	6.68686	13.8649	9.1957	2.58732	3.5277	1.81671		2.04293	13.4178	29.4214	12.3845	7.63794	15.9846																			0	1.43e-11	4.7e-09
284.121	5.31323	5.98508	3.0666	0.809016					1.92916	11.4601	8.56513	2.95207	3.00424	1.11699	2.2872	1.55106	0.453419	0.584529	0.30405		0.394732	1.87485	4.49612	1.8174	1.24479	2.38072																			0	9.8e-10	2.3e-07
286.129	1.3714	0.337732	0.921696						0.56598	1.54529	1.21208				0.629114	0.673722						0.768876	1.38351	0.534909	0.308626	0.610913																			0	0.000191	0.008936
291.084	0.543571	0.302842	4.56491	0.337215	1.18013		0.48035	0.572475	1.36175	1.63566	2.81203	0.581729		0.303583	0.349729	0.191329					0.225473	0.275783	1.62123	0.55743		0.997897		0.472572				0.41122											0.10509	0.403455	0	0.00019	0.009186
300.144	24.6684		9.87515							12.6064	13.5325	3.25215			8.89139	6.15186		2.17028			1.07076	7.50796	13.7364	5.95237	3.50118																				0	0.000198	0.009008
301.148	3.6076	0.536618							1.12636	2.03215	2.42902				1.2918	1.0986						1.45342	2.18108	1.0142	0.644357																				0	0.001076	0.025596
305.1	4.77184	1.16696	33.7648	1.65978	1.19126				5.58822	9.96587	20.2487	3.39909	1.48608		0.791349	0.436352	0.778772		0.509432		0.763799	0.641359	12.6142	3.42393	2.5842	6.64967																			0	2.36e-08	4.31e-06
305.128							0.615899																					2.13906	0.619029	1.09804	1.37094		1.38255	1.41352	1.64166	0.561422	1.4326							1.21181	1	1.84e-05	0.001587
307.058	1.97705	0.361116	5.99128						0.972279	1.90687	2.12532				0.552812	0.676079						0.38565	2.15439	0.537086		0.770162																			0	0.000565	0.017486
321.074	23.7936	3.68408	58.1184						12.7345	17.237	21.8527	3.24683			4.32632	2.12235			0.42546				23.5904	4.93103	2.43576	7.15841																			0	9.59e-05	0.005246
322.077	3.31071	0.610881	8.64584						2.06756	3.0842	3.28647	0.613934			0.600001	0.303598						0.407035	3.45018	1.00307		1.11946																			0	0.000259	0.010633
327.078	33.0903	15.0753	23.7882	36.1529	6.3204	2.70234	1.88193	4.32781	17.5108	22.4297	4.8905	6.11245	4.58009	21.9634	52.3135	13.3295	15.4883	31.7805	9.11731	9.50204	10.0777	30.0043	16.5203	4.58259		4.52048						4.05689									4.69011				0	3.59e-14	2.95e-11
327.176							1.35767																		0.538562		0.317029	4.29014	1.59274	2.36116	3.3198		3.09082	3.45406	3.55681	1.46164	3.22286	0.631672	1.08658	0.667549			1.08287	2.78682	2	7.67e-10	2.1e-07
328.082	6.43782	2.91336	4.53309	6.82489	1.31919	0.678375	0.446221	0.810067	3.41107	4.35038	1.10941	1.22342	0.876121	4.28838	9.32948	2.61674	2.95339	6.24696	1.7689	1.96162	2.00315	5.52934	3.27004	0.817791	0.412438	1.05885						0.893771									1.07886				0	6.19e-17	1.02e-13
328.179																												0.849206			0.760352		0.723605	0.624786	0.815729		0.657191							0.650105	0	0.000274	0.010969
344.105	9.33226	4.43916	6.46452	9.44026	1.56726	0.867974	0.595875	1.37106	5.45038	4.5256		1.42064	1.23656	5.90764	12.7909	3.63727	3.65225	8.46303	2.53971	2.19685	2.66108	7.88151	3.2464									0.918735					0.319779				1.03835				0	3.29e-08	5.39e-06
345.108	1.7245	0.847038	1.37802	2.00684	0.419879	0.133599			1.0715	0.938662		0.415701	0.227472	1.25794	2.82905	0.638903	0.748325	1.79609	0.479791		0.49702	1.53201	0.694115																						0	8.1e-08	9.5e-06
349.06	1.24611	0.716559	11.928	5.76334	3.03684		0.566348	1.7555	2.25655	2.69602	1.42276	1.13645	0.637163	0.855263	1.17703	0.618466	2.14779	0.646901	0.916019	0.702945	1.27809	0.711159	1.95768	0.474965	0.303324	0.66698						0.636947					0.371001				1.00631				0	1.34e-11	5.51e-09
350.064	0.199633	0.172822	2.34703	1.19437	0.600405			0.369684	0.468896	0.567095	0.305756	0.30246		0.21761	0.29267	0.096311	0.382355						0.504514									0.134625													0	0.000155	0.007704
364.964																												0.500809	0.363138	0.571285	0.884322		0.757813	0.898755	0.762017									0.343754	1	6.71e-05	0.004786
365.034	3.28144		15.2991	4.81508	2.68816				2.57958	2.86765					3.05834	1.87862	1.98235	0.911045	0.526798	0.392361		0.975022	2.962									0.503016													0	0.000367	0.012807
366.038	0.572235		2.83485	1.07588	0.606422				0.601076	0.606565					0.663426	0.282925	0.44016						0.522098																						0	0.002423	0.044184
377.209																												0.299359			0.320805		0.16394	0.328768	0.175379									0.14064	0	0.00115	0.02695
483.076			0.281305				0.231571					0.080157											0.092133					0.562257	0.233484	0.349682	0.450559		0.430735	0.445112	0.463427	0.151635	0.440118				0.124898			0.310281	0	0.000214	0.0095
630.319	0.181169	0.144028		0.311392					0.219924	0.220686				0.091068	0.420388		0.102732	0.101575				0.181013	0.07993																						0	0.001278	0.029138
